# Supplementary material for: Biomechanics Analysis of the Firefighters’ Thorax Movement on Personal Protective Equipment during Lifting Task Using Inertial Measurement Unit Motion Capture
Source: Int J Environ Res Public Health. 2022 Oct 31;19(21):14232. doi: 10.3390/ijerph192114232 (PMC9658051; doi:10.3390/ijerph192114232)
Supplement: Supplementary file 1 [file ijerph-19-14232-s001.zip]

Archive with 1 entries (1 files):
- ijerph-1891230-supplementary (1).pdf
